# Supplementary material for: Curcumin improves glycolipid metabolism through regulating peroxisome proliferator activated receptor γ signalling pathway in high-fat diet-induced obese mice and 3T3-L1 adipocytes
Source: R Soc Open Sci. 2017 Nov 15;4(11):170917. doi: 10.1098/rsos.170917 (PMC5717660; doi:10.1098/rsos.170917)
Supplement: Data S1 [file rsos170917supp1.xlsx]

## Sheet: body weight
Body weight (g)
group	number		week
		0	1	2	3	4	5	6	7	8
ND	1-1	32	32	33	29	33	35	31	35	34
	1-2	31	29	32	33	33	34	35	35	36
	1-3	30	33	32	33	34	34	38	34	32
	1-4	30	34	33	34	35	35	35	35	35
	1-5	32	32	32	34	33	35	34	35	35
	1-6	33	31	29	31	34	30	36	35	34
	1-7	32	36	34	36	36	36	35	37	34
	1-8	32	32	36	34	32	35	35	36	34
	1-9	33	31	34	30	29	33	34	35	36
	1-10	31	32	33	34	35	34	35	36	36
HFD	2-1	46	48	50	51	52	52	53	54	53
	2-2	47	47	49	51	53	53	54	55	55
	2-3	46	47	48	49	53	53	53	56	54
	2-4	47	48	48	49	52	53	54	56	56
	2-5	45	48	49	50	51	53	53	52	55
	2-6	48	48	49	51	52	52	53	54	55
	2-7	48	49	50	51	51	52	53	54	56
	2-8	47	47	48	52	53	54	54	54	55
	2-9	46	52	53	53	55	56	56	57	56
	2-10	48	49	53	54	55	57	57	55	55
HFD+Cur	3-1	49	49.2	47.8	47	42	44	45	45	46
	3-2	48	50.5	51	47	46	43.2	44	46	45.2
	3-3	49	49.2	47.8	47	47.9	46.1	43.9	42	44
	3-4	47	48	47.8	45.3	46.1	45.9	45.2	45.3	42
	3-5	46	47	46.5	43.6	46	46.4	46.7	46.4	46
	3-6	47	49.1	48	48.9	46.7	45.8	42	46.4	46
	3-7	48	47.2	44.2	44.4	45	45	46	45	46
	3-8	47	48	45.7	44.2	45.1	46.5	45.3	44.2	45
	3-9	47	49	47	45	46	44	46	45	44
	3-10	47.625	48.525	47.35	45.925	45.6	45.3625	44.7625	45.0375	45.025
