# Supplementary material for: Curcumin improves glycolipid metabolism through regulating peroxisome proliferator activated receptor γ signalling pathway in high-fat diet-induced obese mice and 3T3-L1 adipocytes
Source: R Soc Open Sci. 2017 Nov 15;4(11):170917. doi: 10.1098/rsos.170917 (PMC5717660; doi:10.1098/rsos.170917)
Supplement: Data S2 [file rsos170917supp2.xlsx]

## Sheet: fat mass 
fat mass (g)
group	number	week 4	week 8
ND	1-1	0.2648	0.291316
	1-2	0.24054	0.275556
	1-3	0.233529	0.254062
	1-4	0.1725	0.217222
	1-5	0.196216	0.224857
	1-6	0.2548	0.27893
	1-7	0.220541	0.201987
	1-8	0.263529	0.26743
	1-9	0.1925	0.257992
	1-10	0.216216	0.28591
HFD	2-1	0.416667	0.443148
	2-2	0.407708	0.427736
	2-3	0.412115	0.4303
	2-4	0.396889	0.418302
	2-5	0.403654	0.443137
	2-6	0.39902	0.426792
	2-7	0.3846	0.399263
	2-8	0.429649	0.4123
	2-9	0.423112	0.4431
	2-10	0.406288	0.4275
HFD+Cur	3-1	0.389555	0.330222
	3-2	0.3636	0.330222
	3-3	0.371455	0.3348
	3-4	0.342245	0.368695
	3-5	0.309849	0.343333
	3-6	0.32982	0.390222
	3-7	0.355341	0.388775
	3-8	0.39872	0.3648
	3-9	0.34512	0.338695
	3-10	0.36	0.373333
