# Supplementary material for: Curcumin improves glycolipid metabolism through regulating peroxisome proliferator activated receptor γ signalling pathway in high-fat diet-induced obese mice and 3T3-L1 adipocytes
Source: R Soc Open Sci. 2017 Nov 15;4(11):170917. doi: 10.1098/rsos.170917 (PMC5717660; doi:10.1098/rsos.170917)
Supplement: Data S3 [file rsos170917supp3.xlsx]

## Sheet: fasting blood glucose 
Fasting blood glucose (mmol/l)
group	Number			Week
		0	1	2	3	4	5	6	7	8
ND	1-1	5.8	4.1	5.5	4.5	5.3	4.6	5.5	4.9	5.78
	1-2	4.7	5.5	6	5.1	4.7	4.7	5.9	5.1	4.5
	1-3	5.4	4.9	5.8	4.9	5.6	4.6	4.6	4.7	3.66
	1-4	4.9	5.8	5.7	5.3	5.3	5.1	3.9	4.9	4.81
	1-5	5.3	5.2	5.9	4.8	5.5	5.4	5.3	5.3	4.2
	1-6	5.1	5.6	5.6	4.3	5.2	4.9	4.1	5	4.5
	1-7	5.2	5.18333	5.75	4.81667	5.3	4.9	4.9	5	4.7
	1-8	4.9	5.2	5.8	4.5	5	5.1	5	4.8	4.9
	1-9	5.2	5	5.9	5.1	5.6	4.7	4.6	5.2	4.6
	1-10	5.5	5.4	5.7	4.9	5.4	4.9	5.2	5	5.4
HFD	2-1	7.7	7.8	7.4	8.4	7.4	7.4	8.6	7.9	12.61
	2-2	11.7	9	8.1	7.5	10.3	9.7	9.4	10	10.4
	2-3	10.4	8.9	11.8	10.4	9.7	11.1	11.8	9.6	8.44
	2-4	7.2	11.2	10.9	11	8.8	10.3	8	8.4	9.37
	2-5	8.2	10.3	9.5	9.9	9.1	10.4	10.4	9.2	11.64
	2-6	8.5	12.3	11.7	11.4	8.6	9.6	8.9	9.5	10.1
	2-7	8.7	10.5	9.8	9.5	9.4	9.5	9	10.2	9.4
	2-8	9.6	9.4	10.5	11.2	8.5	10.2	10.6	8.3	11.7
	2-9	9.1	10	11.3	10.7	9.3	10.6	9.2	9.4	9.8
	2-10	8.9	9.8	8.6	9.1	9	9.2	9.5	8.55	9.9
HFD+Cur	3-1	7.9	6.9	7.7	7.3	6.8	6.4	7.1	6.8	8.64
	3-2	8.7	8	8.5	7.2	9.3	7.6	8.9	8.3	6.22
	3-3	7.6	9.3	9	8.6	6.8	6.5	8.6	7.8	7.86
	3-4	8.8	9.4	8.4	8.2	6.9	8	6.6	7	7.96
	3-5	7.7	8.3	7.3	6.9	8.8	6.8	7.4	7.4	7.3
	3-6	10.3	8.2	9.2	7.6	7.7	7	7.3	7.5	8.1
	3-7	7.9	8.2	9	7.1	6.4	7.2	8.1	7.2	8.2
	3-8	9.1	8.7	8.1	8.2	9.7	7.4	7.3	7.8	7.9
	3-9	8.7	9.2	7.8	7.5	7.4	7.7	7.6	7.9	7.6
	3-10	8.3	8.7	9	7.6	8.1	7.1	7.8	7.2	7.3
