# Supplementary material for: Curcumin improves glycolipid metabolism through regulating peroxisome proliferator activated receptor γ signalling pathway in high-fat diet-induced obese mice and 3T3-L1 adipocytes
Source: R Soc Open Sci. 2017 Nov 15;4(11):170917. doi: 10.1098/rsos.170917 (PMC5717660; doi:10.1098/rsos.170917)
Supplement: Data S4 [file rsos170917supp4.xlsx]

## Sheet: OGTT
OGTT (mmol/L)
group		week 4				week 8
	Number	0min	30min	60min	120min	0min	30min	60min	120min
ND	1-1	4.6	9.1	9.6	9.7	5.7	8.9	7.9	6.7
	1-2	4.7	13.1	9.2	6.2	5.5	7.9	7.6	7.2
	1-3	4.6	10.6	6.5	4.7	6	10.7	9.3	7.7
	1-4	5.1	9.2	9.3	7.1	5.1	11.4	10.7	8
	1-5	5.4	11.1	7.3	4.1	5.4	8.7	8.6	7.1
	1-6	4.88	10.62	8.38	6.36	5.54	9.52	8.82	7.34
	1-7	4.936	10.924	8.136	5.892	5.508	9.644	9.004	7.468
	1-8	4.8	10.1	7.9	6.3	5.4	10.4	8.6	7
	1-9	5.2	10.8	8.3	6.5	5.2	9.3	9.2	7.6
	1-10	4.6	11.1	8.9	5.9	6.1	8.7	8.7	7.4
HFD	2-1	8.1	17.9	10.7	9.4	7.8	14.7	10.3	11
	2-2	5.9	22.6	17.8	10.7	9	16.9	12	8.2
	2-3	7.4	14.8	14.1	12.3	8.9	14.9	10.1	11.1
	2-4	6.9	17.4	12.4	11.3	11.2	12.6	10.9	9.2
	2-5	7.1	18.7	21.3	12.8	10.3	14.3	13.7	10
	2-6	6.7	14.9	13.1	9.1	12.3	18.7	13.1	10.9
	2-7	6.8	18.1	12.1	9.1	10.9	15.8	18.2	12.5
	2-8	8.9	21.5	23.1	14.4	9.7	16.9	17.3	13.9
	2-9	6.3	33.1	14.8	11.1	10.2	22.3	14.2	10.5
	2-10	7.1	20.1	15.6	11.2	10.1	17.9	11.7	11.6
HFD+Cur	3-1	7.5	21.6	15.3	12.3	9.2	9.2	9.3	7.9
	3-2	5.8	5.8	6.7	6.3	6.2	8.2	7.3	7.8
	3-3	8.8	8.4	8.2	7.6	8.5	10.4	9.2	9
	3-4	8.9	13.9	11.2	8.3	5.8	13.1	7.1	6.9
	3-5	5.4	18.5	10.1	9.4	8.3	11.1	8.8	7.6
	3-6	9.3	10.4	9.7	7.1	5.5	8.6	6.9	6.7
	3-7	7.1	8.6	7.3	5.6	7.25	10.1	8.1	7.65
	3-8	7.6	9.1	9.8	7.4	7.5	10.4	7.8	7.2
	3-9	7.4	11.7	9.4	8.2	7	9.6	8.5	7.5
	3-10	7.6	12.6	10.2	7.9	7.3	10.2	7.9	7.58333
