# Supplementary material for: Curcumin improves glycolipid metabolism through regulating peroxisome proliferator activated receptor γ signalling pathway in high-fat diet-induced obese mice and 3T3-L1 adipocytes
Source: R Soc Open Sci. 2017 Nov 15;4(11):170917. doi: 10.1098/rsos.170917 (PMC5717660; doi:10.1098/rsos.170917)
Supplement: Data S5 [file rsos170917supp5.xlsx]

## Sheet: lipid profiles and FFA level
Lipid profile
group	Number	TG	TC	HDL-C	LDL-C	FFA
		mmoI/L	mmoI/L	mmoI/L	mmoI/L	mmoI/L
ND	1-1	0.14	2.94	1.49	0.12	0.93
	1-2	0.13	2.63	1.66	0.06	0.82
	1-3	0.16	2.08	1.37	0.08	0.84
	1-4	0.11	2.86	1.4	0.09	1.02
	1-5	0.13	2.3	1.58	0.07	0.83
	1-6	0.15	2.46	1.58	0.08	0.79
	1-7	0.12	2.41	1.5	0.08	0.98
	1-8	0.12	2.19	1.47	0.1	0.83
	1-9	0.14	2.45	1.6	0.09	0.85
	1-10	0.13	2.52	1.51	0.06	0.98
HFD	2-1	1.07	5.79	0.94	0.42	2.45
	2-2	0.93	5.64	1.01	0.45	2.38
	2-3	0.84	6.71	1.32	0.44	2.71
	2-4	0.89	6.13	1.36	0.42	2.68
	2-5	1.15	6.25	1.2	0.39	2.44
	2-6	0.97	5.96	1.47	0.434	2.62
	2-7	0.975	5.9	1.03	0.404	2.55
	2-8	0.84	7.18	0.98	0.39	2.67
	2-9	1.05	6.27	1.32	0.46	2.53
	2-10	0.985	6.15	1.27	0.42	2.44
HFD+Cur	3-1	0.85	4.92	1.82	0.37	1.97
	3-2	0.71	4.86	1.88	0.28	2.24
	3-3	0.87	5.26	1.97	0.33	2.15
	3-4	0.92	5.21	1.81	0.34	2.09
	3-5	0.8	5.41	1.88	0.32	2.15
	3-6	0.89	5.74	1.97	0.305	2.32
	3-7	0.69	4.41	1.98	0.349	2.15
	3-8	0.85	5.3	1.92	0.29	2.03
	3-9	0.71	5.26	1.97	0.33	2.17
	3-10	0.92	5.44	1.88	0.35	2.26
